# Supplementary material for: An Investigation of Knee Injury Profiles among Iranian Elite Karatekas: Observations from a Cross-Sectional Study
Source: Int J Environ Res Public Health. 2021 Jun 27;18(13):6888. doi: 10.3390/ijerph18136888 (PMC8296942; doi:10.3390/ijerph18136888)
Supplement: Supplementary file 1 [file ijerph-18-06888-s001.zip]

Archive with 3 entries (3 files):
- A-NO=1.pdf
- B- NO=2.pdf
- C-NO-3.pdf
